# Supplementary material for: Strongly ROS-Correlated, Time-Dependent, and Selective Antiproliferative Effects of Synthesized Nano Vesicles on BRAF Mutant Melanoma Cells and Their Hyaluronic Acid-Based Hydrogel Formulation
Source: Int J Mol Sci. 2024 Sep 19;25(18):10071. doi: 10.3390/ijms251810071 (PMC11432396; doi:10.3390/ijms251810071)
Supplement: Supplementary file 1 [file ijms-25-10071-s001.zip]

Archive with 1 entries (1 files):
- ijms-3218102-supplementary.pdf
